# Supplementary material for: Functional Characterization of Replication-Associated Proteins Encoded by Alphasatellites Identified in Yunnan Province, China
Source: Viruses. 2022 Jan 24;14(2):222. doi: 10.3390/v14020222 (PMC8875141; doi:10.3390/v14020222)
Supplement: Supplementary file 1 [file viruses-14-00222-s001.zip › Table S1.xlsx]

## Sheet: Sheet1
Table S1. List of primers used in this study.
Name	Sequence (5’-3’)
Y10DNA1Rep-F	GCAGGATCCATCGATATGCCTTGCGTTCAATCTCAG
Y10DNA1Rep-R	GCGGTCGACTTAATCCAAATACTCGTTGC
Y35DNA1Rep-F	CCGGATCCATCGATATGCCTTCAATTACCTCTGTC
Y35DNA1Rep-R	GGTGTCGACTTAGTCCAAATACTCGTCGC
Y132DNA1Rep-F	ATTGGATCCATCGATATGGCCGCCCTCAAAGCTC
Y132DNA1Rep-R	GCCGTCGACTTAATCCAAATACTCATCAC
Y10-F3	GAAGAACCATACAAACACCG
Y10-R3	TTCCTGAGGAACCACGACGT
Y10β-F2	GGTAATGCAATTGGGCCG
Y10β-R2	CTTTTTACACATAATAATCCAG
