# Supplementary material for: Functional Characterization of Replication-Associated Proteins Encoded by Alphasatellites Identified in Yunnan Province, China
Source: Viruses. 2022 Jan 24;14(2):222. doi: 10.3390/v14020222 (PMC8875141; doi:10.3390/v14020222)
Supplement: Supplementary file 1 [file viruses-14-00222-s001.zip › Table S2.xlsx]

## Sheet: Sheet1
Table S2. The homology of amino acid sequence among the alpha-Reps encoded by different alphasatellites.
Namea	Y10alpha-Rep	Y35alpha-Rep	Y132alpha-Rep	GDarSLA-Rep	GMusSLA-Rep
Y10alpha-Rep	1	0.93	0.9	0.75	0.52
Y35alpha-Rep	0.93	1	0.91	0.77	0.53
Y132alpha-Rep	0.9	0.91	1	0.74	0.52
GDarSLA-Rep	0.75	0.77	0.74	1	0.48
GMusSLA-Rep	0.52	0.53	0.52	0.48	1
a sequence alignment of alpha-Reps of Y10 alphasatellite (AJ579353), Y35 alphasatellite (AJ579345), Y132 alphasatellite (AJ579349), GDarSLA (NC_013013), and GMusSLA (NC_013012).
